# Supplementary material for: Identifying QTLs for Grain Size in a Colossal Grain Rice (Oryza sativa L.) Line, and Analysis of Additive Effects of QTLs
Source: Int J Mol Sci. 2022 Mar 24;23(7):3526. doi: 10.3390/ijms23073526 (PMC8998697; doi:10.3390/ijms23073526)
Supplement: Supplementary file 1 [file ijms-23-03526-s001.zip]

Archive with 1 entries (1 files):
- ijms-1645815-supplementary.pdf
